# Supplementary material for: Mitochondrial DNA structure in the Arabian Peninsula
Source: BMC Evol Biol. 2008 Feb 12;8:45. doi: 10.1186/1471-2148-8-45 (PMC2268671; doi:10.1186/1471-2148-8-45)
Supplement: Additional File 2 — Haplogroup frequencies (in percentage) and sample size for the different Saudi Arab regions. The data show the sample size and haplogroup frequencies (in percentage) for each of the different regions (central, north, southeast, west, and miscellaneous sample) analyzed in Saudi Arab. [file 1471-2148-8-45-S2.xls]

## Sheet: frequencies
Additional file 2. Haplogroup frequencies (in percentage) and sample size for the different Saudi Arab regions
haplogroup	Cen	Nor	SEs	Wes	Unk	TOT		haplogroup	Cen	Nor	SEs	Wes	Unk	TOT
	289	43	113	72	36	553			289	43	113	72	36	553
H	5.9	7.0	1.8	-	11.1	4.7		L3*	0.3	-	-	-	-	0.2
H2a1	1.4	-	4.4	2.8	2.8	2.2		L3b	0.3	2.3	-	-	-	0.4
H6	1.7	2.3	1.8	-	-	1.4		L3b1	0.3	-	-	-	-	0.2
H20	0.3	-	-	-	-	0.2		L3d1	-	-	-	-	5.6	0.4
(preHV)1a*	2.4	2.3	1.8	1.4	-	2.0		L3d3	-	-	0.9	-	-	0.2
(preHV)1a1	9.3	11.6	8.0	4.2	8.3	8.5		L3f	0.3	-	-	-	-	0.2
(preHV)1b	10.0	4.7	4.4	2.8	5.6	7.2		L3f1	0.3	-	0.9	1.4	-	0.5
HV1	0.7	-	0.9	-	2.8	0.7		L3h1	0.7	-	-	-	-	0.4
HV/R	3.1	2.3	1.8	1.4	-	2.4		L3i	-	-	0.9	-	-	0.2
R2	-	-	0.9	-	-	0.2		L3w	0.3	-	-	-	-	0.2
J	4.8	2.3	5.3	6.9	5.6	5.1		L3x1	0.7	-	-	-	-	0.4
J1	0.7	2.3	4.4	8.3	-	2.5		L3x2	0.7	-	-	-	-	0.4
J1a	-	-	-	1.4	-	0.2		L4a1	-	-	0.9	-	-	0.2
J1b	6.9	9.3	15.0	15.3	-	9.4		L7	0.3	-	-	-	-	0.2
J2/J1d	5.2	2.3	0.9	5.6	-	3.8		L2a	-	-	0.9	-	2.8	0.4
T	0.3	-	0.9	-	-	0.4		L2a1	3.1	-	-	-	-	1.6
T1	0.3	4.7	2.7	6.9	2.8	2.2		L2a1a	-	2.3	0.9	-	-	0.4
T2	-	-	-	1.4	-	0.2		L2a1beta3	0.3	-	-	-	-	0.2
T3	3.1	-	1.8	1.4	2.8	2.4		L2a2	0.3	2.3	0.9	-	-	0.5
T5	-	7.0	-	2.8	2.8	1.1		L2b1	-	-	0.9	-	-	0.2
U	0.7	-	0.9	-	2.8	0.7		L2c2	-	2.3	-	-	-	0.2
U1a	0.3	2.3	1.8	1.4	-	0.9		L5a1	0.3	2.3	-	2.8	-	0.7
U1b	0.3	-	-	-	-	0.2		L6	0.3	-	-	-	-	0.2
U2e	0.3	2.3	0.9	1.4	-	0.7		L1b1	0.3	-	-	-	-	0.2
U3	2.1	2.3	3.5	1.4	2.8	2.4		L1c2	-	-	-	-	2.8	0.2
U4	0.3	-	1.8	-	-	0.5		L1c3a1	-	-	-	-	2.8	0.2
U5	0.3	-	-	-	2.8	0.4		L0a	0.3	-	-	2.8	-	0.5
U5a1a	0.3	-	0.9	-	-	0.4		L0a1	1.0	-	-	-	-	0.5
U6a	-	-	0.9	-	-	0.2
U6a1	0.3	-	-	1.4	-	0.4
U6b	0.3	-	0.9	-	-	0.4
U7	0.3	2.3	0.9	1.4	-	0.7
U2d/U8b	-	-	1.8	-	2.8	0.5
U9a	3.1	2.3	0.9	1.4	2.8	2.4
K	5.2	2.3	2.7	2.8	2.8	4.0
N*	0.3	-	-	-	-	0.2
N1a	3.1	-	0.9	1.4	5.6	2.4
N1b	1.7	-	2.7	2.8	5.6	2.2
N1c	1.4	9.3	3.5	-	5.6	2.5
I	0.7	-	1.8	-	2.8	0.9
W	1.4	2.3	0.9	-	-	1.1
X	3.1	2.3	0.9	5.6	-	2.7
L/M/N	-	-	0.9	-	-	0.2
M	2.8	-	1.8	-	-	1.8
M25	-	-	-	-	2.8	0.2
M(PNG)=Q1	0.3	-	0.9	2.8	-	0.7
M1	2.1	-	2.7	1.4	-	1.8
M1a	1.0	-	0.9	5.6	2.8	1.6
M3	0.3	2.3	0.9	-	-	0.5
G2a1a2	0.3	-	-	-	-	0.2
