# Supplementary material for: Mitochondrial DNA structure in the Arabian Peninsula
Source: BMC Evol Biol. 2008 Feb 12;8:45. doi: 10.1186/1471-2148-8-45 (PMC2268671; doi:10.1186/1471-2148-8-45)
Supplement: Additional File 3 — Sample size and frequency (in percentage) of different groups in the populations studied, used to estimate the FST between them. The data show the sample size, and haplogroup frequencies (in percentage) for the following studied populations: Saudi Arab, Yemen, Oman, Qatar, United Arab Emirates, Bedouins, Iran, Iraq, Syria, Palestine, Jordan, Druze, Turkey, Kurd, Egypt, Kenya, Nubian, Sudan, and Ethiopia. [file 1471-2148-8-45-S3.xls]

## Sheet: frequencies
Additional file 3. Sample size and frequency (in percentage) of different groups in the populations studied, used to estimate the FST between them.
	S.Arabia	S.Arabia	S.Arabia	S.Arabia	S.Arabia	S.Arabia	Arabia	Arabia	Arabia	Arabia	Arabia	Near East	Near East	Near East	Near East	Near East	Near East	Near East	Near East	Africa	Africa	Africa	Africa	Africa
	Cen	Nor	SEs	Wes	unk	TOT	Yem	Oma	Qat	UAE	Bd	Irn	Irq	Syr	Pal	Jor	Dz	Tur	Kur	Egy	Ken	Nub	Sud	Eth
Sample	289	43	113	72	36	553	221	105	90	131	29	712	116	119	118	185	45	494	212	244	141	80	79	344
Groups
CRS	3.1	-	0.9	-	11.1	2.5	3.6	4.8	-	2.3	-	7.9	6.9	5.9	6.8	9.2	2.2	13.6	10.8	6.6	-	1.3	-	-
others H	5.2	9.3	6.2	2.8	5.6	5.4	3.6	8.6	7.8	7.6	-	7.3	16.4	10.1	12.7	15.1	6.7	12.8	9.4	7.4	-	-	-	0.3
HV1	0.7	-	0.9	-	2.8	0.7	0.9	1.9	1.1	-	-	1.1	-	1.7	0.8	1.6	8.9	1.6	1.9	1.2	0.7	2.5	-	2.6
H/V/HV*	-	-	-	-	-	-	0.9	-	3.3	7.6	-	6.2	7.8	5.9	-	2.2	2.2	3.2	1.9	0.8	0.7	-	1.3	-
(pre-HV)1	21.8	18.6	14.2	8.3	13.9	17.7	5.4	16.2	7.8	6.1	13.8	1.1	4.3	3.4	2.5	3.2	4.4	1.0	0.5	4.5	0.7	8.8	-	9.9
H/HV/R*	4.5	2.3	4.4	1.4	2.8	3.8	2.7	2.9	2.2	3.1	10.3	8.8	9.5	12.6	11.9	4.3	2.2	10.9	7.1	2.5	-	7.5	-	1.7
T1	0.3	4.7	2.7	6.9	2.8	2.2	1.8	-	-	0.8	3.4	3.1	4.3	3.4	3.4	0.5	4.4	3.0	2.4	7.4	-	2.5	-	1.7
T2	-	-	-	1.4	-	0.2	-	-	1.1	-	-	1.4	0.9	2.5	1.7	2.2	-	0.4	0.5	0.8	-	-	-	0.6
T3	3.1	-	1.8	1.4	2.8	2.4	0.5	-	1.1	-	-	1.4	-	0.8	1.7	1.6	-	0.8	1.4	1.2	-	-	-	0.9
T5	-	7.0	-	2.8	2.8	1.1	-	-	1.1	-	3.4	0.1	-	0.8	0.8	0.5	-	-	-	1.2	-	-	-	-
T4 and T*	0.3	-	0.9	-	-	0.4	-	1.9	1.1	2.3	-	3.5	2.6	4.2	5.1	2.7	-	4.5	8.0	2.5	-	1.3	-	0.6
J*	4.8	2.3	5.3	6.9	5.6	5.1	0.5	1.9	7.8	2.3	-	3.5	4.3	5.0	2.5	3.2	4.4	3.2	0.5	4.1	0.7	2.5	-	0.6
J1b*	6.9	9.3	15.0	15.3	-	9.4	4.5	4.8	3.3	5.3	13.8	3.7	4.3	0.8	2.5	1.1	-	2.8	2.4	3.3	-	-	-	-
J1d/J2	5.2	2.3	0.9	5.6	-	3.8	2.7	4.8	-	1.5	3.4	2.4	1.7	0.8	2.5	0.5	-	1.6	3.3	1.2	-	1.3	-	1.2
others J1	0.7	2.3	4.4	9.7	-	2.7	3.2	2.9	6.7	1.5	3.4	3.7	2.6	1.7	1.7	1.1	2.2	1.2	2.8	0.4	-	-	-	0.3
U1	0.7	2.3	0.9	1.4	-	0.9	1.8	-	1.1	0.8	6.9	2.4	0.9	5.0	0.8	3.2	6.7	4.3	1.4	0.4	-	-	-	0.3
U2/U8	-	-	1.8	-	2.8	0.5	0.9	5.7	7.8	6.1	-	1.4	-	-	0.8	1.1	-	0.6	1.4	0.8	-	-	-	0.6
U2e	0.3	2.3	0.9	1.4	-	0.7	1.8	-	2.2	2.3	-	0.7	1.7	0.8	0.8	0.5	-	1.0	1.9	-	-	-	-	-
U3	2.1	2.3	3.5	1.4	2.8	2.4	0.9	4.8	-	1.5	3.4	3.4	6.0	6.7	0.8	14.6	-	4.7	2.8	2.0	-	2.5	-	0.6
U5	0.3	-	0.9	-	-	0.4	0.9	-	1.1	1.5	-	2.7	0.9	1.7	0.8	0.5	-	2.2	3.8	1.6	-	-	-	0.3
U6	0.7	-	1.8	1.4	-	0.9	0.5	-	1.1	-	6.9	0.3	0.9	2.5	0.8	-	-	-	-	0.8	0.7	-	-	3.2
U7	0.3	2.3	0.9	1.4	-	0.7	0.5	1.9	4.4	0.8	-	6.6	2.6	2.5	2.5	-	4.4	0.8	6.1	1.2	-	-	-	-
U9	3.1	2.3	0.9	1.4	2.8	2.4	0.5	-	-	-	-	-	0.9	-	-	0.5	-	-	-	-	-	-	-	-
U*	1.0	-	2.7	-	-	1.1	1.4	-	1.1	1.5	-	1.4	2.6	2.5	1.7	1.6	-	2.8	0.5	2.0	-	-	-	0.3
K	5.2	2.3	2.7	2.8	2.8	4.0	6.8	8.6	3.3	9.9	-	6.3	5.2	5.9	7.6	4.3	15.6	5.3	10.8	3.7	0.7	1.3	-	1.5
N*	0.3	-	-	-	-	0.2	0.5	2.9	-	10.7	3.4	2.2	-	0.8	-	1.1	-	1.4	0.9	0.4	0.7	-	-	-
N1a	3.1	-	0.9	1.4	5.6	2.4	3.6	-	1.1	-	-	0.3	-	-	-	-	-	0.2	-	0.8	-	-	-	2.3
N1b	1.7	-	2.7	2.8	5.6	2.2	0.5	-	-	2.3	3.4	2.1	1.7	1.7	0.8	2.2	2.2	1.2	1.4	3.7	-	-	-	-
N1c	1.4	9.3	3.5	-	5.6	2.5	0.5	2.9	-	0.8	-	0.4	-	-	1.7	0.5	2.2	-	1.4	-	-	-	-	-
I	0.7	-	1.8	-	2.8	0.9	0.5	1.0	3.3	-	-	1.4	-	-	-	2.2	2.2	1.0	1.4	1.6	-	-	-	0.6
W	1.4	2.3	0.9	-	-	1.1	-	-	2.2	3.8	-	2.2	-	2.5	1.7	1.1	-	1.6	4.2	1.2	0.7	-	1.3	0.9
X	3.1	2.3	0.9	5.6	-	2.7	1.8	-	1.1	0.8	3.4	2.2	1.7	0.8	4.2	1.1	26.7	3.0	1.4	1.2	-	1.3	-	0.6
M1	3.1	-	3.5	6.9	2.8	3.4	2.7	-	3.3	-	6.9	0.3	-	-	1.7	2.2	2.2	-	-	6.1	3.5	10.0	3.8	15.4
M*	3.5	2.3	3.5	2.8	2.8	3.3	5.9	4.8	6.7	7.6	3.4	4.5	0.9	-	-	-	-	4.0	3.8	1.2	0.7	-	1.3	-
N/L/M*	3.1	-	2.7	-	-	2.2	5.0	3.8	2.2	-	3.4	3.7	-	-	3.4	3.8	-	3.8	2.8	6.6	11.3	10.0	26.6	14.8
L3b	0.7	2.3	-	-	-	0.5	0.9	1.9	2.2	-	-	-	-	-	0.8	2.2	-	0.2	-	0.4	11.3	2.5	1.3	-
L3d	-	-	0.9	-	5.6	0.5	3.6	4.8	3.3	0.8	-	-	-	-	2.5	2.2	-	0.2	-	0.4	2.8	-	1.3	2.9
L3e	-	-	-	-	-	-	3.2	1.9	3.3	1.5	-	-	-	1.7	3.4	-	-	0.2	-	1.2	9.2	-	1.3	-
L3f	0.3	-	-	-	-	0.2	-	-	-	-	-	-	-	0.8	-	-	-	-	-	2.0	4.3	6.3	2.5	2.0
L3f1	0.3	-	0.9	1.4	-	0.5	1.8	-	-	-	-	-	1.7	-	-	1.1	-	0.2	-	1.2	2.8	3.8	1.3	3.2
L7	0.3	-	-	-	-	0.2	-	-	-	-	-	-	-	0.8	0.8	-	-	-	-	0.8	12.1	1.3	5.1	2.9
L2a	-	-	0.9	-	2.8	0.4	0.9	-	-	-	-	-	-	-	-	1.1	-	-	-	2.5	2.1	5.0	10.1	1.2
L2a1	3.5	2.3	0.9	-	-	2.2	5.4	-	3.3	3.1	3.4	0.1	4.3	1.7	4.2	1.6	-	-	-	1.6	5.7	3.8	12.7	7.8
others L2 and L6	0.7	4.7	1.8	-	-	1.1	8.1	-	-	-	-	-	-	-	-	0.5	-	0.2	-	2.0	1.4	2.5	13.9	5.2
L5a1	0.3	2.3	-	2.8	-	0.7	-	-	-	-	-	-	-	-	-	-	-	-	-	1.2	1.4	1.3	1.3	0.9
others L5	-	-	-	-	-	-	-	-	-	-	-	-	-	-	-	-	-	-	-	1.2	1.4	2.5	3.8	2.0
L1b	0.3	-	-	-	-	0.2	0.5	-	-	0.8	-	-	-	0.8	-	0.5	-	-	-	1.6	1.4	5.0	1.3	2.9
L1c	-	-	-	-	5.6	0.4	0.9	-	1.1	-	-	-	1.7	-	-	-	-	-	-	-	2.8	-	1.3	-
L0	1.4	-	-	2.8	-	1.1	7.7	4.8	-	3.1	3.4	0.1	0.9	0.8	0.8	1.1	-	0.2	0.9	2.9	19.9	13.8	8.9	7.3
