# Supplementary material for: Mitochondrial DNA structure in the Arabian Peninsula
Source: BMC Evol Biol. 2008 Feb 12;8:45. doi: 10.1186/1471-2148-8-45 (PMC2268671; doi:10.1186/1471-2148-8-45)
Supplement: Additional File 4 — Populations searched for J1b haplotypes. The table lists the populations and geographic areas used to search for J1b haplotypes. Sample sizes and references for each population are also indicated. [file 1471-2148-8-45-S4.xls]

## Sheet: Hoja1
Additional file 4. Populations searched for J1b haplotypes
POPULATION	SAMPLE SIZE	REFERENCE
Arabian Peninsula
	120	Abu-Amero et al. 2007
	433	This article
Arabia	553
Beduins	29	Di Rienzo and Wilson 1991
Omman	105	Rowold et al., 2007
Qatar	90	Rowold et al., 2007
United Arab Emirates	131	Rowold et al., 2007
	50	Rowold et al. 2007
	56	Thomas et al. 2002
	115	Kivisild et al. 2004
Yemen	221
Total Arabian Peninsula	1129
Near East
Druze	45	Macaulay et al. 1999
	117	Quintana-Murci et al. 2004
	126	Nasidze et al. 2004a
	20	Comas et al. 2004
	436	Metspalu et al. 2004
	12	Richards et al. 2000
	1	unpublished
Iran	712
	64	Richards et al. 2000
	52	Al-Zahery et al. 2003
Iraq	116
	145	González et al., unpublished
	40	Rowold et al. 2007
Jordan	185
	52	Quintana-Murci et al. 2004
	78	Nasidze et al. 2005
	29	Comas et al. 2000
	53	Richards et al. 2000
Kurds	212
	117	Thomas et al. 2002
	1	unpublished
Palestina	118
	69	Thomas et al. 2002
	49	Vernesi et al. 2001
	1	unpublished
Syria	119
	40	Quintana-Murci et al. 2004
	72	DiBenedetto et al. 2001
	39	Nasidze et al. 2004a
	50	Quintana-Murci et al. 2004
	144	Richards et al. 2000
	29	Calafell et al. 1996
	45	Comas et al. 1996
	75	Mergen et al. 2004
Turkey	494
Total Near East	2001
East-Africa
	68	Krings et al. 1999
	58	Stevanovitch et al. 2003
	118	Rowold et al. 2007
Egypt	244
	74	Thomas et al. 2002
	270	Kivisild et al. 2004
Ethiopia	344
	99	Bransdtätter et al. 2004
	42	Rowold et al. 2007
Kenya	141
Nubia	80	Krings et al. 1999
	76	Krings et al. 1999
	3	unpublished
Sudan	79
Total East-Africa	888
North- Africa
	47	Plaza et al. 2003
	85	Corte-Real et al. 1996
Algeria	132
	18	Plaza et al. 2003
	32	Rando et al. 1998
	25	unpublished
Arab Moroccan	75
	4	Plaza et al. 2003
	60	Rando et al. 1998
	60	Thomas et al. 2002
	50	Brakez et al. 2001
	89	unpublished
Berber Moroccan	263
Mauritania	64	González et al. 2006
	56	Plaza et al. 2003
	25	Rando et al. 1998
	95	unpublished
Sahara	176
	47	Plaza et al. 2003
	155	Fadhlaoui-Zid et al. 2004
	97	Cherni et al. 2005
Tunisia	299
Total North-Africa	1009
Caucasus
	191	Richards et al. 2000
	42	Nasidze and Stoneking 2001
	1	unpublished
Armenia	234
	38	Nasidze and Stoneking 2001
	48	Richards et al. 2000
Azerbaian	86
	105	Thomas et al. 2002
	45	Comas et al. 2000
	57	Nasidze and Stoneking 2001
Georgia	207
Kazakstan	110	Comas et al. 1998
Kirghizstan	95	Comas et al. 1998
	158	Richards et al. 2000
	50	Macaulay et al. 1999
	57	Quintana-Murci et al. 2004
	213	Nasidze and Stoneking 2001
	70	Nasidze et al. 2004b
	194	Nasidze et al. 2004a
North-caucasus	742
Tajikistan	44	Quintana-Murci et al. 2004
Turkmenistan	41	Quintana-Murci et al. 2004
	42	Quintana-Murci et al. 2004
	37	Thomas et al. 2002
Uzbekistan	79
Total Caucasus	1638
Jews
	565	Behar et al. 2004
	615	Thomas et al. 2002
	38	Richards et al. 2000
	5	Di Rienzo and Wilson 1991
Total Jews	1223
Europe
	125	Richards et al. 2000
	54	Kouvatsi et al. 2001
	25	Bosch et al. 2006
	48	Vernesi et al. 2001
	42	Belledi et al. 2000
	79	Bosch et al. 2006
	248	Malyarchuk et al. 2003
	129	Zupanic et al. 2004
	108	Tolk et al. 2001
	280	Bosch et al. 2006
	137	Babalini et al. 2005
	83	Forster et al. 2002
Balkans	1358
	210	Dubut et al. 2004
	53	Falchi et al. 2006
	47	Varesi et al. 2000
	50	Rousselet and Mangin 1998
France and Corsica	360
	103	Martinez-Jarreta et al. 2003
	549	Pereira et al. 2004
	231	Picornell et al. 2005
	95	Plaza et al. 2003
	133	Falchi et al. 2006
	169	Casas et al. 2006
	76	Corte-Real et al. 1996
	45	Bertranpetit et al. 1995
	50	Richards et al. 2000
	118	Crespillo et al. 2000
	146	Santos et al. 2003
	198	Larruga et al. 2001
	342	González et al. 2003
	242	Maca-Meyer et al. 2003
	300	Rando et al. 1999
	985	unpublished
Iberian Peninsula and Islands	3782
	106	Cali et al. 2001
	159	Forster et al. 2002
	50	Verginelli et al. 2003
	199	Babalini et al. 2005
	83	Tagliabracci et al. 2001
	49	Vona et al. 2001
	100	Bini et al. 2003
	295	Falchi et al. 2006
Italia and Islands	1041
	300	Poetsch et al. 2003
	125	Richards et al. 2000
	107	Richards et al. 1996
	33	Richards et al. 1996
	66	Hofmann et al. 1997
	200	Lutz et al. 1998
	436	Malyarchuk et al. 2002
	70	Pult et al. 1994
	49	Richards et al. 1996
	99	Parson et al. 1998
North-Central	1485
	201	Malyarchuk et al. 2002
	1	Richards et al. 2000
	29	Richards et al. 1996
	25	Richards et al. 2000
	36	Richards et al. 2000
	34	Sajantila et al. 1995
	101	Richards et al. 2000
	28	Sajantila et al. 1995
	20	Sajantila et al. 1996
	133	Sajantila et al. 1995
North-East	608
	200	McEvoy et al. 2004
	100	Richards et al. 2000
	1663	Helgason et al. 2001
	100	Piercy et al. 1993
	161	Richards et al. 1996
	16	Richards et al. 2000
	32	Sajantila et al. 1996
	215	Opdal et al. 1998
	53	Sajantila et al. 1995 and Richards et al. 1996
North-West	2540
	11174
South-Asia
India	2601	Mestpalu et al. 2004
Pakistan	145	Mestpalu et al. 2004
	2746
